# Supplementary material for: Impact of Biologics on Comorbidities in Patients with Psoriasis or Psoriatic Arthritis
Source: Biomedicines. 2025 Sep 10;13(9):2219. doi: 10.3390/biomedicines13092219 (PMC12466972; doi:10.3390/biomedicines13092219)
Supplement: Supplementary file 1 [file biomedicines-13-02219-s001.zip]

Archive with 1 entries (1 files):
- biomedicines-3813705-Supplementary materials_final.pdf
